# Supplementary material for: Highly Stable and Enhanced Performance of p–i–n Perovskite Solar Cells via Cuprous Oxide Hole-Transport Layers
Source: Nanomaterials (Basel). 2023 Apr 14;13(8):1363. doi: 10.3390/nano13081363 (PMC10143474; doi:10.3390/nano13081363)
Supplement: Supplementary file 1 [file nanomaterials-13-01363-s001.zip]

Archive with 1 entries (1 files):
- nanomaterials-2296002-supplementary.pdf
